# Supplementary material for: Genetic and psychosocial stressors have independent effects on the level of subclinical psychosis: findings from the multinational EU-GEI study
Source: Epidemiol Psychiatr Sci. 2022 Sep 27;31:e68. doi: 10.1017/S2045796022000464 (PMC9533114; doi:10.1017/S2045796022000464)
Supplement: Supplementary file 1 [file epssup.zip]

Archive with 3 entries (3 files):
- S2045796022000464sup001.docx
- S2045796022000464sup002.docx
- S2045796022000464sup003.docx
